# Supplementary material for: Modification of Some Structural and Functional Parameters of Living Culture of Arthrospira platensis as the Result of Selenium Nanoparticle Biosynthesis
Source: Materials (Basel). 2023 Jan 15;16(2):852. doi: 10.3390/ma16020852 (PMC9860699; doi:10.3390/ma16020852)
Supplement: Supplementary file 1 [file materials-16-00852-s001.zip]

Archive with 1 entries (1 files):
- materials-2139662-supplementary.pdf
